# Supplementary material for: Phenotypic Profiling of Anchote (Coccinia abyssinica (Lam.) Cogn.) Accessions Through Agro-Morphological and Physiological Markers
Source: Plants (Basel). 2025 Jul 28;14(15):2334. doi: 10.3390/plants14152334 (PMC12349358; doi:10.3390/plants14152334)
Supplement: Supplementary file 1 [file plants-14-02334-s001.zip]

Archive with 1 entries (1 files):
- plants-3742776-supplementary.pdf
